# Supplementary material for: Internet searching and stock price informativeness: Evidence from Google withdrawal in China
Source: PLoS One. 2024 Mar 13;19(3):e0297160. doi: 10.1371/journal.pone.0297160 (PMC10936803; doi:10.1371/journal.pone.0297160)
Supplement: S1 Data — (ZIP) [file pone.0297160.s002.zip]

Archive with 6 entries (6 files):
- AF_accuracy.dta
- code.do
- google_search2009.dta
- investor_num.dta
- mian&data.dta
- PSM_stkcd.dta
