# Supplementary material for: Internet searching and stock price informativeness: Evidence from Google withdrawal in China
Source: PLoS One. 2024 Mar 13;19(3):e0297160. doi: 10.1371/journal.pone.0297160 (PMC10936803; doi:10.1371/journal.pone.0297160)
Supplement: S1 Data — (ZIP) [file pone.0297160.s002.zip › code.do]

*************************************************************
*************************************************************
********Empirical code*************************************** 
*************************************************************


cd    //directory
 
*************************************************************
***************1.Descriptive statistics**********************
*************************************************************
use mian&data.dta,clear
global control lnMV MB inthold turnover betavals skew analyst media baidu
sum SPI1 SPI2 treat post treat_post $contorl
***Table1,Descriptive statistics
logout, save(table1) word replace: tabstat SPI1 SPI2 treat post treat_post $contorl, s(N mean sd min p25 p50 p75 max) format(%6.3f) c(s)


*************************************************************
*************************2.Baseline results******************
*************************************************************
***Table2, Google’s withdrawal and the stock price informativeness
use mian&data.dta,clear
***Columns (1)
xtreg SPI1 treat_post i.year,fe vce(cluster stkcd)  
outreg2 using table2.doc,bd(3) drop() replace ctitle() 
***Columns (2)
xtreg SPI1 treat_post $control i.year,fe vce(cluster stkcd) 
outreg2 using table1.doc,bd(3) drop() append ctitle()      
***Columns (3)
xtreg SPI2 treat_post i.year,fe vce(cluster stkcd)   
outreg2 using table2.doc,bd(3) drop() append ctitle()      
***Columns (4)
xtreg SPI2 treat_post $control i.year,fe vce(cluster stkcd) 
outreg2 using table2.doc,bd(3) drop() append ctitle()            

*************************************************************
**********3.Validation check for DID model specification*****
*************************************************************

***Table3, Validation check for DID model specification
***Columns (1)
use mian&data.dta,clear
xtreg SPI1 treat2009 treat2010 treatafter1 $control i.year,fe vce(cluster stkcd)
outreg2 using table3.doc,bd(3) drop() replace ctitle() 

***Columns (2)
xtreg SPI2 treat2009 treat2010 treatafter1 $control i.year,fe vce(cluster stkcd)
outreg2 using table3.doc,bd(3) drop() append ctitle() 

***Columns (3)
use mian&data.dta,clear
merge m:1 stkcd using  PSM_stkcd.dta
keep if _merge==3
drop _merge
xtreg SPI1 treat_post $control i.year,fe vce(cluster stkcd) 
outreg2 using table3.doc,bd(3) drop() append ctitle()
***Columns (4)
xtreg SPI2 treat_post $control i.year,fe vce(cluster stkcd) 
outreg2 using table3.doc,bd(3) drop() append ctitle() 


***Columns (5)
use mian&data.dta,clear
xtreg SPI3 treat_post $control i.year,fe vce(cluster stkcd)  
outreg2 using table3.doc,bd(3) drop() replace ctitle() 

***Columns (6)
xtreg pin treat_post $control i.year,fe vce(cluster stkcd)  
outreg2 using table3.doc,bd(3) drop() append ctitle() 

*************************************************************
*********************4.Cross-sectional tests*****************
*************************************************************

***Table4, Number of retail investors
use mian&data,clear
merge 1:1 stkcd year using  investor_num.dta
keep if _merge==3
drop _merge
drop if investor_num==.
bys year:egen investor_num_median=median(investor_num)
gen investor_num_dummy=1 if investor_num>investor_num_median 
replace investor_num_dummy=0 if investor_num<=investor_num_median

***Columns (1)(2) 
xtreg SPI1 treat_post $control i.year if investor_num_dummy==1,fe vce(cluster stkcd)
outreg2 using table4.doc,bd(3) drop() replace ctitle()    
xtreg SPI1 treat_post $control i.year if investor_num_dummy==0,fe vce(cluster stkcd) 
outreg2 using table4.doc,bd(3) drop() append ctitle()    

***Columns (3)(4) 
xtreg SPI2 treat_post $control i.year if investor_num_dummy==1,fe vce(cluster stkcd)
outreg2 using table4.doc,bd(3) drop() append ctitle()    
xtreg SPI2 treat_post $control i.year if investor_num_dummy==0,fe vce(cluster stkcd) 
outreg2 using table4.doc,bd(3) drop() append ctitle()    

***Table5, State control
use mian&data,clear
***Columns (1)(2) 
xtreg SPI1 treat_post $control i.year if soe==1,fe vce(cluster stkcd) 
outreg2 using table5.doc,bd(3) drop() replace ctitle()   
xtreg SPI1 treat_post $control i.year if soe==0,fe vce(cluster stkcd)
outreg2 using table5.doc,bd(3) drop() append ctitle()    

***Columns (3)(4) 
xtreg SPI2 treat_post $control i.year if soe==1,fe vce(cluster stkcd) 
outreg2 using table5.doc,bd(3) drop() append ctitle()    
xtreg SPI2 treat_post $control i.year if soe==0,fe vce(cluster stkcd)
outreg2 using table5.doc,bd(3) drop() append ctitle()     

***Table6, Analysts’ earnings forecast accuracy

use mian&data,clear
merge 1:1 stkcd year using  AF_accuracy.dta
keep if _merge==3
drop _merge
drop if accuracy==.
bys year:egen accuracy_median=median(accuracy)
gen accuracy_dummy=1 if accuracy>accuracy_median
replace accuracy_dummy=0 if accuracy<=accuracy_median

***Columns (1)(2) 
xtreg SPI1 treat_post $control i.year if accuracy_dummy==1,fe vce(cluster stkcd) 
outreg2 using table6.doc,bd(3) drop() replace ctitle()   
xtreg SPI1 treat_post $control i.year if accuracy_dummy==0,fe vce(cluster stkcd) 
outreg2 using table6.doc,bd(3) drop() append ctitle()   

***Columns (3)(4) 
xtreg SPI2 treat_post $control i.year if accuracy_dummy==1,fe vce(cluster stkcd) 
outreg2 using table6.doc,bd(3) drop() append ctitle()   
xtreg SPI2 treat_post $control i.year if accuracy_dummy==0,fe vce(cluster stkcd) 
outreg2 using table6.doc,bd(3) drop() append ctitle()   


***Fig.1 Random sampling 1000 times for determining the treatment group.
forvalue j=1/1000{
    sysuse google_search2009.dta, clear  
    gen random_digit= runiform() 
    sort random_digit  
    g random_id= _n  
        keep random_id stkcd 
		gen  treat2009=1 if random_id<=769
        save random_treat, replace
		
        use mian&data.dta, clear
		drop treat*
        qui:merge m:1 stkcd using random_treat.dta
		drop _merge
		gen treat=treat2009
		replace treat=0 if treat==.
		
		gen treat_post=treat*post
        qui:xtreg info2 treat_post $control i.year,fe vce(cluster stkcd) 
        g _b_treat_post= _b[treat_post]  
        g _se_treat_post= _se[treat_post] 
        keep _b_treat_post  _se_treat_post 
		duplicates drop _b_treat_post, force
        save placebo`j'.dta, replace  		
}

use placebo1, clear
forvalue i=2/1000{
    append using placebo`i' 
}  
save placebo, replace

forvalue i=1/1000{
    erase  placebo`i'.dta 
} 

use  placebo.dta, clear
gen tvalue= _b_treat_post/ _se_treat_post
kdensity tvalue , xline(-3.02)  xtitle("T-value") ytitle("distribution") 
graph save Graph placebo_tvalue.gph,replace
kdensity _b_treat_post,xline(-.081)  xtitle("coefficient") ytitle("distribution") 
graph save Graph placebo_coeff.gph,replace

graph combine placebo_tvalue.gph placebo_coeff.gph, row(1)
graph save Graph Placebo_test.gph,replace


***Propensity score matching
use mian&data,clear
keep if year==2009
global $control
foreach var in SPI1 $control{
drop if `var'==.
}

set seed 0001
gen ranorder=runiform()
sort ranorder
global mavar lnMV MB inthold turnover betavals skew i.industry i.province   
psmatch2 treat $mavar, outcome(SPI1) logit ///
 neighbor(1) noreplacement caliper(.05) odds
pstest $matchvar,both
keep if _support==1
keep stkcd
save PSM_stkcd.dta,replace
